# Supplementary material for: Toll-like receptor linked cytokine profiles in cerebrospinal fluid discriminate neurological infection from sterile inflammation
Source: Brain Commun. 2020 Dec 17;2(2):fcaa218. doi: 10.1093/braincomms/fcaa218 (PMC7772097; doi:10.1093/braincomms/fcaa218)
Supplement: fcaa218_Supplementary_Data [file fcaa218_supplementary_data.zip]

Archive with 2 entries (2 files):
- Supplementary_tables.pdf
- Supplementary_figures.pdf
